# Supplementary material for: Integrated Analyses of Gene Expression Profiles Digs out Common Markers for Rheumatic Diseases
Source: PLoS One. 2015 Sep 9;10(9):e0137522. doi: 10.1371/journal.pone.0137522 (PMC4564267; doi:10.1371/journal.pone.0137522)
Supplement: S1 Table — Ranking of genes is based on moderated p-values. Genes appeared in more than 2 types of rheumatic diseases are in red. (XLSX) [file pone.0137522.s001.xlsx]

## Sheet: Sheet1
Table S1. The top 100 ranked genes that show a differential expression between rheumatic patients and normal controls.
RA1		RA2		SLE1		SLE2		OA		AS
Gene symbol	p-value	Gene symbol	p-value	Gene symbol	p-value	Gene symbol	p-value	Gene symbol	p-value	Gene symbol	p-value
CALM3	1e-20	SAMD4A	1.28205e-06	IFI27	1e-20	SAT1	1e-20	LFNG	1e-20	TXN	1.28205e-05
S100A9	1e-20	TNFSF12	6.41026e-06	IFI44L	3.84615e-06	CSF3R	1e-20	LIMS1	1e-20	NDUFB3	1.28205e-05
STK38	1e-20	ALDH1A1	7.69231e-06	IFIT1	8.97436e-06	IL18RAP	1e-20	CX3CR1	1e-20	PSMA4	1.28205e-05
MYL6	1e-20	AKR1C3	8.97436e-06	IFITM1	1.92308e-05	LYN	1e-20	NFKBIA	1e-20	ATP5J	1.41026e-05
RUNX3	1e-20	SIRPB1	1.15385e-05	OAS2	2.4359e-05	SELL	1e-20	GPR18	1e-20	DGKQ	1.41026e-05
NUP62	1e-20	ODF2	1.15385e-05	SERPING1	3.71795e-05	NFE2	1e-20	ADRB2	1e-20	PTPN1	1.92308e-05
FNBP1	1e-20	LILRA2	2.30769e-05	IFIT3	6.53846e-05	CDA	1e-20	UPF1	1e-20	PDCD10	2.17949e-05
TXN	1e-20	RAC2	2.69231e-05	MT1A	8.07692e-05	ARHGDIB	1e-20	TBC1D2B	1e-20	COX7B	3.33333e-05
IL2RB	1e-20	VIPR1	2.69231e-05	BRMS1	0.000115385	FCN1	1e-20	DDX17	1e-20	CX3CR1	3.46154e-05
MXD4	1e-20	CD79B	2.69231e-05	ISG15	0.000121795	TXNIP	1e-20	PDE4C	1e-20	S100A12	3.46154e-05
DNMT1	1e-20	ADAM10	2.69231e-05	FYB	0.000178205	ATP6V0E1	1e-20	UBE2L3	1e-20	SHFM1	3.46154e-05
CD81	1e-20	CASP1	2.94872e-05	OASL	0.000216667	STX16	1e-20	SF1	1e-20	XPC	5.12821e-05
MFNG	1e-20	C3ORF63	3.07692e-05	GBP1	0.000392308	TMEM123	1e-20	ID3	1e-20	IL27RA	6.79487e-05
RPLP2	1e-20	LILRA1	3.58974e-05	IL1R2	0.000470513	TNFSF10	1e-20	FADD	3.84615e-06	MYL6	7.4359e-05
CD74	1e-20	SNTB2	3.71795e-05	CYORF15B	0.000480769	ISG20	1e-20	SLA	5.12821e-06	RPL23	7.82051e-05
PCBP1	1e-20	ARMC6	3.71795e-05	TLE3	0.000487179	LITAF	1e-20	GSK3B	7.69231e-06	LY96	7.94872e-05
EEF2	2.5641e-06	MAST3	3.97436e-05	MX2	0.000521795	DYNLT1	1e-20	TRIB1	7.69231e-06	GMFG	9.74359e-05
AIF1	2.5641e-06	ZMYND11	4.61538e-05	IFI16	0.000535897	SOD2	1e-20	SKP2	8.97436e-06	SPOCK2	0.000102564
GNB1	2.5641e-06	DHX16	4.74359e-05	POLB	0.000610256	FPR1	1e-20	VAMP1	1.28205e-05	CDC25B	0.000134615
SPOCK2	2.5641e-06	MEGF9	4.74359e-05	ISG20	0.000716667	IFITM1	1e-20	CLSTN1	1.41026e-05	DNMT1	0.000167949
ACTG1	3.84615e-06	TFCP2	4.74359e-05	GBP2	0.000724359	FCER1G	1e-20	PRF1	1.66667e-05	NDUFS4	0.000178205
BLOC1S1	3.84615e-06	MLLT11	4.87179e-05	TYROBP	0.000889744	CASP1	1e-20	STK17B	1.66667e-05	AIF1	0.000179487
SLC25A5	3.84615e-06	PTPRC	4.87179e-05	TNFSF10	0.000939744	EVI2B	1e-20	ABL1	1.66667e-05	MYCBP2	0.000208974
CAMP	5.12821e-06	SIPA1	5.12821e-05	PTEN	0.00095641	SRGN	1e-20	RYBP	2.4359e-05	DOCK10	0.000219231
NUP214	5.12821e-06	MTMR11	5.76923e-05	SLC9A6	0.000958974	GCA	1e-20	TBCC	2.4359e-05	TNNC2	0.000234615
CDC37	5.12821e-06	NRD1	5.89744e-05	ETF1	0.00124615	SNX27	1e-20	HCP5	2.5641e-05	GPR56	0.000237179
PRKCH	5.12821e-06	RER1	5.89744e-05	KIF21B	0.00134487	CXCR4	1e-20	MTSS1	2.5641e-05	CLSTN1	0.000255128
ETS1	5.12821e-06	PTPRJ	5.89744e-05	LAMP2	0.00135128	IFNGR2	1e-20	PRKCH	3.20513e-05	RPL17	0.000262821
TCEB2	7.69231e-06	BTN3A2	6.28205e-05	SUCLG2	0.00145897	TAP1	1e-20	ZNF148	3.33333e-05	PPP2R1A	0.000264103
SF3B2	1.15385e-05	NCF4	6.79487e-05	LRRC15	0.00152692	RGS2	1e-20	POLR1C	3.33333e-05	MAPK8IP3	0.000283333
RNASE2	1.41026e-05	MARK2	6.92308e-05	CES1	0.00216282	ITM2B	1e-20	PPP1R15A	4.23077e-05	CREG1	0.000285897
PGLYRP1	1.41026e-05	PYGL	7.05128e-05	PSMB9	0.00217564	IFI44L	1e-20	IL11RA	4.23077e-05	ITGB7	0.00029359
SRF	1.92308e-05	DFFB	7.30769e-05	TGIF1	0.00227179	NUMB	1e-20	MAD2L1BP	4.23077e-05	VAMP5	0.000308974
ATP5G2	2.05128e-05	GZMB	7.4359e-05	ACP1	0.00243846	PSME1	1e-20	IL32	4.23077e-05	SYF2	0.000370513
ALDH9A1	2.5641e-05	PARP1	7.4359e-05	MMP9	0.00269231	ISG15	1e-20	APBB3	6.15385e-05	FAIM3	0.000401282
DAZAP2	2.5641e-05	MAP2K4	7.69231e-05	TOR1B	0.00274231	FYB	1e-20	KBTBD2	6.15385e-05	PTEN	0.000414103
ZFP36	2.69231e-05	STAMBP	7.69231e-05	SRRM1	0.00276026	CYBA	1e-20	ANKRD46	6.28205e-05	NDUFS5	0.000435897
HDAC1	3.46154e-05	CD300A	8.46154e-05	ANXA3	0.00289615	BASP1	1e-20	ITGAL	6.79487e-05	IL2RB	0.000470513
RPL39	3.46154e-05	NDUFB5	8.71795e-05	MORC3	0.00318205	STK4	1e-20	IRS2	6.79487e-05	PTPRC	0.000501282
MMP9	3.46154e-05	PDIA5	8.71795e-05	NFE2	0.00327821	FAM120A	1e-20	ZNF217	6.79487e-05	PRKCH	0.000516667
CD247	3.84615e-05	UBR2	0.0001	SAT1	0.00352949	SNRK	1e-20	PABPN1	7.30769e-05	EVI2A	0.000516667
PSMB10	3.84615e-05	TRAF3IP3	0.000103846	ARHGAP1	0.00354359	MT1A	1e-20	PLAGL2	7.5641e-05	ELF2	0.000516667
PFN1	4.48718e-05	MBD4	0.000114103	TMC6	0.00369744	ATP6V1F	1e-20	SKAP1	7.5641e-05	NFAT5	0.000528205
CFL1	4.61538e-05	C1ORF123	0.000115385	S100A12	0.00371538	ALOX5	1e-20	TAF1C	7.69231e-05	KLRG1	0.000538462
PFDN5	4.61538e-05	RBL2	0.000117949	FMO5	0.00378974	IFIT1	1e-20	AMD1	8.33333e-05	CKAP5	0.000539744
TMEM109	5.51282e-05	ICAM2	0.000123077	IFIH1	0.00389487	IFI30	1e-20	STX16	8.84615e-05	SETD1A	0.000571795
HK3	5.64103e-05	ATP2B4	0.000123077	TNFAIP6	0.00407564	LY96	1e-20	TPM2	8.84615e-05	AHNAK	0.000578205
ECH1	5.89744e-05	IL18RAP	0.000125641	CAMP	0.0040859	NFKBIA	1e-20	GRB2	8.84615e-05	TMEM109	0.000578205
SLC25A3	6.02564e-05	CD160	0.000130769	RPL22	0.0048641	IFIT3	1e-20	SERINC3	8.97436e-05	SEC31A	0.000585897
CA4	6.41026e-05	CAMK2G	0.000135897	ENDOD1	0.00495769	PSME2	1e-20	CRIP1	9.23077e-05	AMD1	0.000594872
COX7A2	6.79487e-05	SLC25A20	0.000135897	PSPH	0.00537692	IFI44	1e-20	EEF2	9.74359e-05	RALGDS	0.000602564
PDHB	8.07692e-05	DPYSL2	0.000137179	RNF8	0.00568974	CTBS	1e-20	CDKN2D	9.74359e-05	PARP1	0.000692308
ANXA5	8.46154e-05	BOP1	0.000137179	DNAJA3	0.00595385	NPC2	1e-20	JUNB	0.0001	BBX	0.000735897
COX7C	9.10256e-05	AK2	0.000137179	SCO2	0.00610897	OAS2	1e-20	ACTN1	0.000101282	BRPF1	0.000823077
RPL31	9.61538e-05	ARHGAP19	0.000138462	CD79B	0.00614872	CREG1	1e-20	SVIL	0.000101282	KPNA4	0.000866667
STX10	0.000120513	CDA	0.000139744	IFI44	0.00632564	LEPROT	1e-20	CST7	0.00010641	PPBP	0.000880769
TPM3	0.000124359	LARP1	0.000141026	GNG5	0.00640513	DEFA4	1e-20	UGCG	0.00010641	DBI	0.000885897
NDUFA1	0.000124359	PAPOLA	0.000155128	BMI1	0.00657692	B2M	1e-20	CDK2AP2	0.00010641	CLPTM1	0.0009
LY96	0.000128205	STK38	0.000157692	DYNLT1	0.00669231	TXN	1e-20	ADD1	0.000110256	ZAP70	0.000914103
SARS	0.000129487	APOBEC3G	0.000157692	SELL	0.00691026	FBXL5	1e-20	ST6GAL1	0.000115385	ARHGEF18	0.00095641
CST3	0.000135897	FGL2	0.000160256	GART	0.00732179	GBP2	1e-20	NDRG1	0.000116667	CEP350	0.000978205
RALGDS	0.000135897	RBM14	0.000160256	NUP160	0.00738205	CORO1A	1e-20	ICA1	0.000117949	RPL31	0.000984615
PTBP1	0.000135897	LYST	0.000160256	DNAJC8	0.00745	CLIC1	1e-20	STK39	0.000117949	LSS	0.00104615
ANXA1	0.000142308	GPR162	0.000160256	MYO16	0.00764615	MX2	1e-20	RFTN1	0.000117949	CBX3	0.0010641
SH2B3	0.00014359	STK25	0.000161538	S100A9	0.00780513	STK17B	1e-20	BICD2	0.000119231	DDIT3	0.00110256
GMFG	0.00015	INPP5D	0.000162821	FAIM3	0.00812692	SCO2	1e-20	HIST1H2AC	0.000120513	PSMC6	0.00117821
MDH2	0.000179487	SNX27	0.000166667	MT1X	0.00825385	IGSF6	1e-20	PAFAH2	0.000126923	PTBP1	0.00121667
TNFSF10	0.000182051	C19ORF2	0.000187179	GCLM	0.00841154	IFI16	1e-20	GABBR1	0.000147436	COX7A2	0.00123333
ATP5A1	0.000182051	CARD8	0.000188462	IREB2	0.00853462	TANK	1e-20	PTPRCAP	0.000148718	NELL2	0.00125385
IRF1	0.000196154	STAT2	0.000191026	PAK2	0.00880385	SERPINB1	1e-20	BLZF1	0.000148718	HTATIP2	0.00125385
RPS28	0.000198718	STAT5B	0.000197436	ADAM8	0.0088141	S100A12	1e-20	TLR5	0.00015	TTC3	0.00127051
CD37	0.0002	METTL3	0.000201282	PFKFB3	0.00886795	PLAUR	1e-20	IRF1	0.000171795	ADA	0.00137051
TXNIP	0.000207692	CX3CR1	0.000202564	PDPK1	0.00895769	PTPN6	1e-20	GUK1	0.000176923	LPXN	0.00139615
ATP6V0E1	0.000208974	YPEL1	0.000203846	PNOC	0.00903718	CCPG1	1e-20	MBD4	0.000176923	NUP62	0.00140641
GSTP1	0.000228205	STAT6	0.000207692	HIC2	0.00915513	RAPGEF1	1e-20	PHACTR2	0.000178205	PRPF8	0.00145256
NRD1	0.000269231	GNS	0.000212821	ANAPC5	0.00931795	CD14	1e-20	ENTPD4	0.000183333	TNFSF10	0.00149872
PARP1	0.000278205	ATP6V1C1	0.000214103	EIF2B4	0.00962179	FTH1	1e-20	CD247	0.000191026	OSBP	0.00152308
CD6	0.000288462	FLI1	0.000215385	IGSF6	0.0097	ID2	1e-20	CSF2RA	0.000191026	ATP5I	0.00152949
SLC9A3R1	0.000297436	RPN1	0.000219231	XRCC2	0.00988077	ATP6V1G1	1e-20	LILRB3	0.000203846	BNIP3L	0.00158846
CD96	0.000308974	TIA1	0.000219231	RAB9A	0.00992821	TNFAIP6	1e-20	TAF15	0.000203846	HELZ	0.0016141
LARP1	0.000310256	GZMA	0.000219231	TAPBP	0.010241	RPS5	1e-20	TIA1	0.000207692	CYB5R1	0.00161795
CS	0.000321795	RAB27A	0.000219231	IL15	0.0105372	MYCBP2	1e-20	RBM39	0.000210256	DDB1	0.00166026
NUCB1	0.000341026	OSTF1	0.000223077	SIRPB1	0.0106051	SERBP1	1e-20	GZMH	0.000215385	ARPC4	0.00169231
DYNLT1	0.000358974	IQGAP1	0.000225641	IDH3A	0.0106167	NSFL1C	1e-20	DDX5	0.000216667	LY9	0.00173974
KIAA0174	0.000391026	PBX2	0.000232051	IFI35	0.0106218	OASL	1e-20	IL10	0.000226923	VIPR1	0.00177949
COMT	0.000397436	PRPSAP1	0.000233333	S100A11	0.0106692	ARPC3	1e-20	HSPA8	0.000228205	LSM1	0.00188718
LAMP1	0.000411538	PSMB9	0.000237179	IFI6	0.0107577	RPLP2	1e-20	DUSP1	0.000238462	HCFC1	0.00190128
RPS15A	0.000416667	SLC9A3R1	0.000239744	STRN	0.0110423	IFI35	1e-20	ERN1	0.000244872	GIPC1	0.00190641
NHP2L1	0.000425641	PTPN6	0.000242308	SLK	0.0112872	BAZ2B	1e-20	PCGF1	0.000248718	TBCD	0.00197564
IL10RA	0.000429487	VAV1	0.000242308	KCTD2	0.0115974	ALOX5AP	1e-20	PDE5A	0.000248718	DDX17	0.00199359
ATP5I	0.000429487	ASCL2	0.000244872	IDH1	0.0116051	H2AFY	1e-20	TTLL3	0.000248718	ETS1	0.00200256
CRKL	0.000442308	TRIM44	0.000244872	MMP8	0.0119141	HBXIP	1e-20	HBEGF	0.000248718	USP5	0.00200256
ANXA7	0.000446154	GBA	0.00025	NPC2	0.0119692	MCM7	1e-20	NRIP1	0.000248718	CCPG1	0.00200769
RFTN1	0.000455128	TTC1	0.00025	STAU1	0.0121487	IFITM3	1e-20	PHKA2	0.000257692	SPTAN1	0.00202051
GSTO1	0.000460256	IGF2R	0.000252564	EEF1A1	0.0123487	IL1R2	1e-20	AHR	0.000262821	ARPC3	0.00203205
RPS24	0.000471795	PROSC	0.000252564	EVI5	0.0124321	IFI27	1e-20	KCNJ2	0.000266667	C14ORF2	0.00203333
ATP5L	0.000474359	SLC7A7	0.000255128	CASP1	0.0124359	TSPAN31	1e-20	ARHGAP25	0.000266667	AARS	0.00204103
VCAN	0.000478205	BTK	0.000255128	FADD	0.013159	WIPF1	1e-20	AHNAK	0.000267949	UQCRQ	0.00205
GAK	0.000497436	TMEM131	0.000261538	DENND3	0.0132538	RPS28	1e-20	PNN	0.000269231	SLPI	0.00208846
DOCK2	0.000530769	SNX17	0.000265385	TAF6L	0.0135949	NMI	1e-20	ZNF20	0.000280769	COX5B	0.00217949
genes appeared in more than 2 types of rheumatic diseases are in red.
