# Supplementary material for: Integrated Analyses of Gene Expression Profiles Digs out Common Markers for Rheumatic Diseases
Source: PLoS One. 2015 Sep 9;10(9):e0137522. doi: 10.1371/journal.pone.0137522 (PMC4564267; doi:10.1371/journal.pone.0137522)
Supplement: S2 Table — P-values are adjusted by the Benjamini-Hochberg method. Genes appeared in more than 2 types of rheumatic diseases are in red. (XLSX) [file pone.0137522.s002.xlsx]

## Sheet: Sheet1
Table S2. Genes with adjusted p-value<0.01 in each dataset.
RA1		RA2		SLE1		SLE2		OA		AS
gene symbol	adjusted-p	gene symbol	adjusted-p	gene symbol	adjusted-p	gene symbol	adjusted-p	gene symbol	adjusted-p	gene symbol	adjusted-p
CALM3	1.625e-18	SAMD4A	0.00333333	IFI27	2.6e-17	SAT1	1.61176e-19	LFNG	2e-18	TXN	0.00733333
S100A9	1.625e-18	TNFSF12	0.005	IFI44L	0.005	CSF3R	1.61176e-19	LIMS1	2e-18	NDUFB3	0.00733333
STK38	1.625e-18	ALDH1A1	0.005	IFIT1	0.00777778	IL18RAP	1.61176e-19	CX3CR1	2e-18	PSMA4	0.00733333
MYL6	1.625e-18	AKR1C3	0.005			LYN	1.61176e-19	NFKBIA	2e-18	ATP5J	0.00733333
RUNX3	1.625e-18	SIRPB1	0.005			SELL	1.61176e-19	GPR18	2e-18	DGKQ	0.00733333
NUP62	1.625e-18	ODF2	0.005			NFE2	1.61176e-19	ADRB2	2e-18	PTPN1	0.00809524
FNBP1	1.625e-18	LILRA2	0.00540541			CDA	1.61176e-19	UPF1	2e-18	PDCD10	0.00809524
TXN	1.625e-18	RAC2	0.00540541			ARHGDIB	1.61176e-19	TBC1D2B	2e-18	COX7B	0.00818182
IL2RB	1.625e-18	VIPR1	0.00540541			FCN1	1.61176e-19	DDX17	2e-18	CX3CR1	0.00818182
MXD4	1.625e-18	CD79B	0.00540541			TXNIP	1.61176e-19	PDE4C	2e-18	S100A12	0.00818182
DNMT1	1.625e-18	ADAM10	0.00540541			ATP6V0E1	1.61176e-19	UBE2L3	2e-18	SHFM1	0.00818182
CD81	1.625e-18	CASP1	0.00540541			STX16	1.61176e-19	SF1	2e-18
MFNG	1.625e-18	C3ORF63	0.00540541			TMEM123	1.61176e-19	ID3	2e-18
RPLP2	1.625e-18	LILRA1	0.00540541			TNFSF10	1.61176e-19	FADD	0.000714286
CD74	1.625e-18	SNTB2	0.00540541			ISG20	1.61176e-19	SLA	0.000888889
PCBP1	1.625e-18	ARMC6	0.00540541			LITAF	1.61176e-19	GSK3B	0.00117647
EEF2	0.000333333	MAST3	0.00540541			DYNLT1	1.61176e-19	TRIB1	0.00117647
AIF1	0.000333333	ZMYND11	0.00540541			SOD2	1.61176e-19	SKP2	0.0012963
GNB1	0.000333333	DHX16	0.00540541			FPR1	1.61176e-19	VAMP1	0.00175439
SPOCK2	0.000333333	MEGF9	0.00540541			IFITM1	1.61176e-19	CLSTN1	0.00183333
ACTG1	0.000434783	TFCP2	0.00540541			FCER1G	1.61176e-19	PRF1	0.00188406
BLOC1S1	0.000434783	MLLT11	0.00540541			CASP1	1.61176e-19	STK17B	0.00188406
SLC25A5	0.000434783	PTPRC	0.00540541			EVI2B	1.61176e-19	ABL1	0.00188406
CAMP	0.00047619	SIPA1	0.00540541			SRGN	1.61176e-19	RYBP	0.00246914
NUP214	0.00047619	MTMR11	0.00540541			GCA	1.61176e-19	TBCC	0.00246914
CDC37	0.00047619	NRD1	0.00540541			SNX27	1.61176e-19	HCP5	0.00246914
PRKCH	0.00047619	RER1	0.00540541			CXCR4	1.61176e-19	MTSS1	0.00246914
ETS1	0.00047619	PTPRJ	0.00540541			IFNGR2	1.61176e-19	PRKCH	0.00288889
TCEB2	0.000689655	BTN3A2	0.00540541			TAP1	1.61176e-19	ZNF148	0.00288889
SF3B2	0.001	NCF4	0.00540541			RGS2	1.61176e-19	POLR1C	0.00288889
RNASE2	0.00114583	MARK2	0.00540541			ITM2B	1.61176e-19	PPP1R15A	0.00323529
PGLYRP1	0.00114583	PYGL	0.00540541			IFI44L	1.61176e-19	IL11RA	0.00323529
SRF	0.00151515	DFFB	0.00540541			NUMB	1.61176e-19	MAD2L1BP	0.00323529
ATP5G2	0.00156863	GZMB	0.00540541			PSME1	1.61176e-19	IL32	0.00323529
ALDH9A1	0.00185185	PARP1	0.00540541			ISG15	1.61176e-19	APBB3	0.00441441
DAZAP2	0.00185185	MAP2K4	0.00540541			FYB	1.61176e-19	KBTBD2	0.00441441
ZFP36	0.00189189	STAMBP	0.00540541			CYBA	1.61176e-19	ANKRD46	0.00441441
HDAC1	0.00225	CD300A	0.00566667			BASP1	1.61176e-19	ITGAL	0.00441667
RPL39	0.00225	NDUFB5	0.00566667			STK4	1.61176e-19	IRS2	0.00441667
MMP9	0.00225	PDIA5	0.00566667			FAM120A	1.61176e-19	ZNF217	0.00441667
CD247	0.00238095	UBR2	0.00634146			SNRK	1.61176e-19	PABPN1	0.00454545
PSMB10	0.00238095	TRAF3IP3	0.00641414			MT1A	1.61176e-19	PLAGL2	0.00454545
PFN1	0.00266667	MBD4	0.00641414			ATP6V1F	1.61176e-19	SKAP1	0.00454545
CFL1	0.00266667	C1ORF123	0.00641414			ALOX5	1.61176e-19	TAF1C	0.00454545
PFDN5	0.00266667	RBL2	0.00641414			IFIT1	1.61176e-19	AMD1	0.00474747
TMEM109	0.00311594	ICAM2	0.00641414			IFI30	1.61176e-19	STX16	0.00474747
HK3	0.00312057	ATP2B4	0.00641414			LY96	1.61176e-19	TPM2	0.00474747
ECH1	0.00319444	IL18RAP	0.00641414			NFKBIA	1.61176e-19	GRB2	0.00474747
SLC25A3	0.00319728	CD160	0.00641414			IFIT3	1.61176e-19	SERINC3	0.00474747
CA4	0.00333333	CAMK2G	0.00641414			PSME2	1.61176e-19	CRIP1	0.00474747
COX7A2	0.00346405	SLC25A20	0.00641414			IFI44	1.61176e-19	EEF2	0.00474747
PDHB	0.00403846	DPYSL2	0.00641414			CTBS	1.61176e-19	CDKN2D	0.00474747
ANXA5	0.00415094	BOP1	0.00641414			NPC2	1.61176e-19	JUNB	0.00474747
COX7C	0.00438272	AK2	0.00641414			OAS2	1.61176e-19	ACTN1	0.00474747
RPL31	0.00454545	ARHGAP19	0.00641414			CREG1	1.61176e-19	SVIL	0.00474747
STX10	0.00557471	CDA	0.00641414			LEPROT	1.61176e-19	CST7	0.00474747
TPM3	0.00557471	LARP1	0.00641414			DEFA4	1.61176e-19	UGCG	0.00474747
NDUFA1	0.00557471	PAPOLA	0.00641414			B2M	1.61176e-19	CDK2AP2	0.00474747
LY96	0.00560847	STK38	0.00641414			TXN	1.61176e-19	ADD1	0.00474747
SARS	0.00560847	APOBEC3G	0.00641414			FBXL5	1.61176e-19	ST6GAL1	0.00474747
CST3	0.00560847	FGL2	0.00641414			GBP2	1.61176e-19	NDRG1	0.00474747
RALGDS	0.00560847	RBM14	0.00641414			CORO1A	1.61176e-19	ICA1	0.00474747
PTBP1	0.00560847	LYST	0.00641414			CLIC1	1.61176e-19	STK39	0.00474747
ANXA1	0.00574359	GPR162	0.00641414			MX2	1.61176e-19	RFTN1	0.00474747
SH2B3	0.00574359	STK25	0.00641414			STK17B	1.61176e-19	BICD2	0.00474747
GMFG	0.00590909	INPP5D	0.00641414			SCO2	1.61176e-19	HIST1H2AC	0.00474747
MDH2	0.0068599	SNX27	0.00646766			IGSF6	1.61176e-19	PAFAH2	0.00492537
TNFSF10	0.0068599	C19ORF2	0.00676101			IFI16	1.61176e-19	GABBR1	0.00549296
ATP5A1	0.0068599	CARD8	0.00676101			TANK	1.61176e-19	PTPRCAP	0.00549296
IRF1	0.00722222	STAT2	0.00676101			SERPINB1	1.61176e-19	BLZF1	0.00549296
RPS28	0.00722222	STAT5B	0.00676101			S100A12	1.61176e-19	TLR5	0.00549296
CD37	0.00722222	METTL3	0.00676101			PLAUR	1.61176e-19	IRF1	0.00617778
TXNIP	0.00734234	CX3CR1	0.00676101			PTPN6	1.61176e-19	GUK1	0.00617778
ATP6V0E1	0.00734234	YPEL1	0.00676101			CCPG1	1.61176e-19	MBD4	0.00617778
GSTP1	0.00791111	STAT6	0.00676101			RAPGEF1	1.61176e-19	PHACTR2	0.00617778
NRD1	0.00921053	GNS	0.00676101			CD14	1.61176e-19	ENTPD4	0.00627193
PARP1	0.00939394	ATP6V1C1	0.00676101			FTH1	1.61176e-19	CD247	0.00636752
CD6	0.00961538	FLI1	0.00676101			ID2	1.61176e-19	CSF2RA	0.00636752
SLC9A3R1	0.00978903	RPN1	0.00676101			ATP6V1G1	1.61176e-19	LILRB3	0.006625
CD96	0.00995885	TIA1	0.00676101			TNFAIP6	1.61176e-19	TAF15	0.006625
LARP1	0.00995885	GZMA	0.00676101			RPS5	1.61176e-19	TIA1	0.00666667
		RAB27A	0.00676101			MYCBP2	1.61176e-19	RBM39	0.00666667
		OSTF1	0.00676101			SERBP1	1.61176e-19	GZMH	0.00670635
		IQGAP1	0.00676101			NSFL1C	1.61176e-19	DDX5	0.00670635
		PBX2	0.00676101			OASL	1.61176e-19	IL10	0.00689922
		PRPSAP1	0.00676101			ARPC3	1.61176e-19	HSPA8	0.00689922
		PSMB9	0.00676101			RPLP2	1.61176e-19	DUSP1	0.00695341
		SLC9A3R1	0.00676101			IFI35	1.61176e-19	ERN1	0.00695341
		PTPN6	0.00676101			BAZ2B	1.61176e-19	PCGF1	0.00695341
		VAV1	0.00676101			ALOX5AP	1.61176e-19	PDE5A	0.00695341
		ASCL2	0.00676101			H2AFY	1.61176e-19	TTLL3	0.00695341
		TRIM44	0.00676101			HBXIP	1.61176e-19	HBEGF	0.00695341
		GBA	0.00676101			MCM7	1.61176e-19	NRIP1	0.00695341
		TTC1	0.00676101			IFITM3	1.61176e-19	PHKA2	0.00707071
		IGF2R	0.00676101			IL1R2	1.61176e-19	AHR	0.00707071
		PROSC	0.00676101			IFI27	1.61176e-19	KCNJ2	0.00707071
		SLC7A7	0.00676101			TSPAN31	1.61176e-19	ARHGAP25	0.00707071
		BTK	0.00676101			WIPF1	1.61176e-19	AHNAK	0.00707071
		TMEM131	0.00676101			RPS28	1.61176e-19	PNN	0.00707071
		SNX17	0.00676101			NMI	1.61176e-19	ZNF20	0.0073
		BID	0.00676101			HMGN2	1.61176e-19	IGF2R	0.00749175
		TLR5	0.00676101			AQR	1.61176e-19	C1ORF63	0.00771242
		STAT1	0.00676101			TDRD7	1.61176e-19	PRPF8	0.00783172
		ACVR1B	0.00676101			C1ORF63	1.61176e-19	MAX	0.00790476
		TMEM158	0.00676101			LYST	1.61176e-19	CBX3	0.00790476
		CD24	0.00676101			RPL10A	1.61176e-19	GZMA	0.00823899
		CORO1A	0.00691589			KRT1	1.61176e-19	IL18	0.0082716
		HDAC1	0.00697248			GBP1	1.61176e-19	BCL11A	0.0082716
		ITGAM	0.00697248			POLR2C	1.61176e-19	OGT	0.00877676
		FAIM3	0.006997			CD58	1.61176e-19	STK35	0.00892857
		HSD17B4	0.006997			EIF2AK2	1.61176e-19	VHL	0.00892857
		ST6GAL1	0.00737463			CLEC2B	1.61176e-19	MGAT1	0.00892857
		RALB	0.00737463			CEACAM4	1.61176e-19	NKTR	0.00902655
		HCK	0.00754386			PPP2R2B	1.61176e-19	GZMB	0.00926901
		CALCOCO2	0.00759887			PRPF4B	1.61176e-19	PSMB8	0.00937322
		CYBB	0.00759887			FLOT1	1.61176e-19	ARID4B	0.00937322
		AOAH	0.00759887			SH3BP1	1.61176e-19	ABLIM1	0.00937322
		EPHX2	0.00759887			PSMB8	1.61176e-19	CYLD	0.00951977
		KIAA0141	0.00767507			TOR1B	1.61176e-19	PCMTD2	0.00991597
		IL2RB	0.00772222			IFIH1	1.61176e-19
		GTF2H4	0.0077686			RNASE6	1.61176e-19
		PPIE	0.00791328			GRB2	1.61176e-19
		DDX10	0.00791328			TSNAX	1.61176e-19
		ITGA4	0.00822581			ACSL1	1.61176e-19
		GPR56	0.00854497			GBA	1.61176e-19
		NCF2	0.00854497			CLC	1.61176e-19
		VPS45	0.00860465			ELL	1.61176e-19
		UBE2L6	0.00860465			RRP12	1.61176e-19
		PDE6D	0.00860465			SPOP	1.61176e-19
		GTF2E2	0.00876923			PSMB9	1.61176e-19
		CST7	0.00882494			USP15	1.61176e-19
		SKAP1	0.00882494			HMGCS1	1.61176e-19
		MNDA	0.00882494			GABARAP	1.61176e-19
		SKAP2	0.00882494			TRIM38	1.61176e-19
		C21ORF33	0.00882494			MIF	1.61176e-19
		PRF1	0.00882494			CD163	1.61176e-19
		EVI2A	0.00882494			SERPING1	1.61176e-19
		CPNE1	0.00882494			BCAP31	1.61176e-19
		COASY	0.00882494			PDE6D	1.61176e-19
		KIAA0240	0.00886525			USP4	1.61176e-19
		ARHGEF6	0.00886525			DSCR3	1.61176e-19
		GTF2H5	0.00887324			WIPI2	1.61176e-19
		PTEN	0.00897436			LYPLA1	1.61176e-19
		TOR1A	0.00904762			PTP4A2	1.61176e-19
		MYOM2	0.00904762			RNGTT	1.61176e-19
		AHNAK	0.00904762			IQGAP1	1.61176e-19
		NFKB2	0.00904762			ATP6V1C1	1.61176e-19
		ATXN2	0.00936819			ITGA4	1.61176e-19
		RGS19	0.00936819			SLC2A1	1.61176e-19
		BTN3A3	0.00936819			TRAK1	1.61176e-19
		PAK1	0.00936819			TK2	1.61176e-19
		SERBP1	0.00936819			CDC42EP4	1.61176e-19
		BST2	0.00936819			PPP1R12A	1.61176e-19
		GAPDH	0.00939394			ALAS2	4.14079e-05
		TSPYL2	0.00956989			PTEN	4.14079e-05
		CEBPD	0.00959402			SMOX	4.14079e-05
		ACADM	0.00972399			LCP1	4.14079e-05
		NTHL1	0.00985232			CTSS	4.14079e-05
		TNFSF10	0.00985417			XPO6	4.14079e-05
		SPRY1	0.00985417			PSMA4	4.14079e-05
		DYNC1I2	0.00993827			ZNF20	4.14079e-05
		TRAK2	0.00993827			AP1S2	6.0241e-05
		GABARAPL1	0.00993902			PPT1	6.0241e-05
		ITGA2B	0.00993902			SP110	6.0241e-05
		NMT2	0.00995984			RALA	6.0241e-05
		ODC1	0.00995984			UBE3C	6.0241e-05
						CTSB	6.94444e-05
						NSL1	6.94444e-05
						MGEA5	6.94444e-05
						FNBP4	6.94444e-05
						NAP1L4	6.94444e-05
						EIF2B4	6.94444e-05
						TLR5	6.94444e-05
						CAMP	6.94444e-05
						PPP1CA	6.94444e-05
						DNAJA1	6.94444e-05
						ACTR2	6.94444e-05
						IGJ	6.94444e-05
						SERPINA1	6.94444e-05
						BEST1	6.94444e-05
						YIPF4	6.94444e-05
						ADD3	6.94444e-05
						IPO8	6.94444e-05
						UBE2N	6.94444e-05
						NFIL3	6.94444e-05
						GAPVD1	6.94444e-05
						LAMP2	6.94444e-05
						ASAH1	6.94444e-05
						AMD1	6.94444e-05
						KARS	6.94444e-05
						TOMM40	6.94444e-05
						SP100	6.94444e-05
						FCGR2A	0.000101523
						JMJD1C	0.000101523
						CCR6	0.000101523
						PLP2	0.000101523
						RBM10	0.000101523
						CCL5	0.000116667
						ACTN1	0.000116667
						MTMR11	0.000116667
						PSMD7	0.000182421
						REL	0.00019802
						GYPC	0.000208333
						MAPK3	0.000208333
						BNIP3L	0.000208333
						CD53	0.000208333
						DKC1	0.000208333
						DYNC1I2	0.000208333
						CSF2RA	0.000222222
						HP	0.000222222
						C2ORF24	0.000235849
						ZNF24	0.000235849
						BTG1	0.000248062
						IFI6	0.000248062
						PSMA5	0.000248062
						LZTR1	0.000262346
						MYH9	0.000275229
						RHOA	0.000275229
						VAMP3	0.00033033
						SEC24C	0.00033033
						IFNAR2	0.00033033
						SVIL	0.00033033
						SLC7A1	0.000343797
						COX7A2	0.000401786
						RPLP0	0.000412979
						ARPC5	0.000412979
						LST1	0.000436681
						ITGB1	0.000436681
						SH2B2	0.000436681
						ANPEP	0.000463768
						ASCC2	0.000488506
						MAP3K5	0.000488506
						KCTD20	0.000498575
						ZBTB40	0.000498575
						LILRA2	0.000502092
						SEC61G	0.000502092
						CALM2	0.000502092
						TRAF3IP2	0.000502092
						PFKFB3	0.000502092
						QPCT	0.000527778
						ZNF207	0.00053719
						PDCD10	0.00053719
						UNC119	0.000546448
						ZZEF1	0.000546448
						SRRM1	0.000555556
						DVL3	0.000555556
						TYROBP	0.000629183
						RNF5	0.000629183
						RORA	0.000629183
						GSTP1	0.00064
						RCHY1	0.00065073
						ZFAND5	0.000669241
						PRF1	0.000669241
						CASP4	0.000669241
						RPL19	0.000669241
						CTSH	0.000669241
						EP400	0.000669241
						BTN3A3	0.000669241
						PIGC	0.000669241
						NEDD9	0.000679487
						STAMBP	0.000689655
						UBE2H	0.000709759
						GGPS1	0.000709759
						TAF10	0.000716981
						G3BP2	0.000716981
						DNMT1	0.000739348
						NDUFB3	0.000774032
						EDC4	0.000774908
						RPL15	0.000774908
						IK	0.000774908
						PLXNB2	0.000774908
						CAP1	0.000833333
						DAD1	0.000875912
						AP3S1	0.000875912
						C7ORF23	0.000905797
						CTRC	0.000905797
						MNDA	0.000923261
						MAP2K1	0.000923261
						CDKN2D	0.0009319
						PSME3	0.000984579
						ANKRD17	0.000984579
						WSB1	0.000992908
						ST6GALNAC4	0.00106007
						HCFC1	0.00106808
						TIA1	0.00109942
						RPL27A	0.00110337
						MLH3	0.00110337
						TPP1	0.00113426
						SH3GLB1	0.00114187
						NCL	0.00114548
						TCF3	0.00114548
						KLRB1	0.00115297
						NXF1	0.0011678
						DYRK3	0.0011678
						TSG101	0.00117514
						KIAA0174	0.00121622
						EXOSC10	0.00122334
						DUSP1	0.00124312
						GRN	0.00124312
						ARL6IP1	0.00124312
						PPP4R1	0.00124312
						KIAA0196	0.00124312
						TMEM106C	0.00124312
						ATP5L	0.0012459
						ARID5B	0.0012459
						IRF7	0.00126214
						RPS16	0.00126214
						UBR2	0.00126214
						ALDH1A1	0.00126214
						RBCK1	0.00129032
						CBX3	0.00131833
						CSTA	0.00136752
						NCF4	0.00138445
						LTBR	0.00139066
						DEK	0.00141799
						PRKRA	0.00147679
						KIAA0182	0.0015142
						MYC	0.00158281
						BSG	0.00159875
						GTF2B	0.00161458
						LCN2	0.0016358
						TUBA1B	0.0016358
						MGRN1	0.0016358
						RAB22A	0.0016358
						LARP1	0.00164103
						GNG5	0.00164622
						MAD2L1	0.00168699
						MAN2C1	0.00168699
						PRNP	0.00173252
						ARHGAP25	0.00173737
						NDUFB6	0.00181727
						GDI2	0.00181727
						ARPC2	0.00185185
						TOR1A	0.00192615
						LILRB3	0.00194444
						CACNA1E	0.00194444
						KHDRBS1	0.00205737
						FBXO21	0.00207101
						MRPL33	0.00217306
						CDKN2B	0.00222549
						FLI1	0.00223851
						ATP5C1	0.00224806
						TNFSF14	0.00224806
						ATP5G1	0.00224806
						RPL4	0.00230918
						ALPL	0.00234286
						P2RX1	0.00234286
						CD97	0.00234286
						GAPDH	0.00234286
						ALOX15	0.00234286
						RPS19	0.00240266
						NUP88	0.00245265
						CASP3	0.00245515
						DCTN1	0.00247646
						ETF1	0.00248826
						ACTB	0.002493
						YY1	0.002493
						PRPF31	0.00250466
						CDC25B	0.0025441
						IKBKB	0.00257407
						PPP2CA	0.00265928
						OXA1L	0.0026758
						BRP44	0.0026758
						NSF	0.0026758
						RTN1	0.0026758
						VDAC1	0.00269581
						CD7	0.0027044
						SUPT5H	0.0027044
						DDX23	0.0027044
						ATP6V0B	0.0027044
						DNAJC8	0.0027044
						TIMP2	0.00270609
						TCN1	0.00277927
						EVI2A	0.00278966
						TBC1D22A	0.00280889
						PTPN12	0.00284574
						UBC	0.00284704
						RNF10	0.00295414
						RIPK2	0.00299912
						SPOCK2	0.00300877
						POLR2F	0.00301837
						RPS14	0.00307494
						RPS20	0.00307494
						METTL7A	0.00307494
						DDHD2	0.00307494
						MPP1	0.00307494
						RPS27A	0.00307494
						ERGIC3	0.00312821
						CREB5	0.00312821
						NUP93	0.00312821
						HEBP2	0.00321398
						CAPZB	0.00323155
						MRPS14	0.00323155
						SNX17	0.00333333
						LIG4	0.00338397
						UBAP2L	0.00343434
						HCK	0.00345059
						HBD	0.00345059
						CRIP1	0.00354063
						SEPW1	0.00354063
						BRD3	0.00354063
						COX7B	0.00354063
						LAMA1	0.00355666
						MMP9	0.00364686
						TUBA1A	0.00371193
						KBTBD11	0.00381773
						PRKCSH	0.00383863
						KPNA6	0.00383863
						TOB1	0.00383863
						S100A11	0.00395935
						GTF3A	0.00396594
						PHTF1	0.00397902
						PGD	0.00397902
						RPS10	0.00398551
						GABARAPL1	0.0040241
						ARID4B	0.0040625
						SNRPB	0.00407674
						TBC1D2B	0.00411483
						ZBTB43	0.0041746
						ATP5D	0.0041746
						GMFG	0.00430721
						ATP6V1B2	0.00440758
						PRDX6	0.00452325
						APLP2	0.00455975
						SEC11A	0.00458824
						SURF1	0.00478873
						ECH1	0.00486339
						SMARCD3	0.00491433
						UBE2A	0.00491841
						IDH1	0.00494973
						TPR	0.00494973
						RPL6	0.0049537
						GZMH	0.00516551
						ZNF318	0.00527523
						TALDO1	0.00527523
						CD36	0.00527523
						MLLT10	0.00533181
						RPS23	0.00538813
						UCKL1	0.00542141
						HERC4	0.00545455
						SPTLC1	0.00555556
						TSPAN9	0.00567119
						H2AFZ	0.00579383
						RPL13	0.0057958
						RTN4	0.00597004
						ATF6	0.0059716
						TNFRSF10B	0.00604773
						NEDD4	0.00618304
						COX17	0.0063037
						RPA3	0.0063037
						EIF2B5	0.00630451
						CLPTM1	0.00634956
						AGPAT2	0.00635026
						RPL22	0.00638767
						MGST2	0.00638828
						LRMP	0.00641813
						ZNHIT1	0.00649891
						AIF1	0.00649964
						ATXN2	0.00649964
						SSR2	0.00652899
						APEX1	0.00654375
						PTAFR	0.00660201
						GCDH	0.00660201
						HSPA8	0.00660201
						IRAK3	0.00678112
						E2F5	0.00678112
						DIAPH1	0.00684435
						KIAA0391	0.00684435
						MYST3	0.00684435
						TKT	0.00685816
						AK2	0.00689972
						PHB	0.00689972
						CD47	0.00692741
						SLC9A3R1	0.00697609
						SLC19A1	0.00710877
						PPFIA1	0.00711391
						AKT1	0.00711391
						PSPH	0.00718968
						EXOSC7	0.00732777
						PDE4C	0.00734028
						MARCKS	0.00735967
						ING1	0.00738589
						MTMR2	0.00739821
						UROD	0.00747934
						NRD1	0.00751203
						ASGR2	0.00755647
						CSNK1D	0.00755647
						NCOA4	0.00757514
						CRTC1	0.007621
						TMEM115	0.00763946
						TBCB	0.00767821
						CDK9	0.00772819
						AARS	0.00772819
						COG2	0.00775084
						BOP1	0.00775084
						UNC50	0.00778001
						LYZ	0.00778001
						PIGF	0.00794511
						CBLB	0.00814295
						IL11RA	0.00824667
						MCM3AP	0.00825682
						RHOG	0.00832005
						CPNE3	0.00848907
						LMO4	0.00849206
						ICAM3	0.00850825
						S100A4	0.00855643
						SERPINB6	0.00855643
						DDX17	0.00855643
						HIST1H2BD	0.00857891
						TMEM63A	0.00864971
						MAN2B1	0.00864971
						USP10	0.00875893
						E2F4	0.00875893
						VNN2	0.00876135
						IRAK1	0.00888673
						MICB	0.00899871
						B3GALT4	0.00903288
						PPWD1	0.00953024
						DDIT3	0.00956969
						C21ORF33	0.00957692
						PTPRC	0.00958493
						STAU1	0.00958493
						FGFR1OP	0.00982792
						CYC1	0.00993639
genes appeared in more than 2 types of rheumatic diseases are in red.
